# Supplementary material for: Systematic Review and Meta-Analysis of Acute Mortality and Complication Rates Following Leadless Pacemaker Placement Using National-Level Data
Source: Medicina (Kaunas). 2025 May 25;61(6):974. doi: 10.3390/medicina61060974 (PMC12195446; doi:10.3390/medicina61060974)
Supplement: Supplementary file 1 [file medicina-61-00974-s001.zip]

Archive with 1 entries (1 files):
- medicina-3624706-supplementary.pdf
